# Supplementary material for: Species delimitation and phylogeny of a New Zealand plant species radiation
Source: BMC Evol Biol. 2009 May 20;9:111. doi: 10.1186/1471-2148-9-111 (PMC2700801; doi:10.1186/1471-2148-9-111)
Supplement: Additional file 1 — Comparison of bootstrap values for monophyletic species and subspecies of New Zealand species of Ourisia and certain species relationships for different phylogenetic analyses of the individual AFLP primer datasets. [file 1471-2148-9-111-S1.xls]

## Sheet: Additional File 1
Meudt et al. BMC Evolutionary Biology (2009)
Additional File 1. Comparison of bootstrap values for monophyletic species and subspecies of New Zealand species of Ourisia and certain species relationships for different phylogenetic analyses of the individual AFLP primer datasets.
	PAUP	TREECON	TREECON	PAUP	TREECON	TREECON	PAUP	TREECON	TREECON	PAUP	TREECON	TREECON	MrBayes	MrBayes	MrBayes	MrBayes
SPECIES	MP - 6FAM	NJ Nei Li - 6FAM	NJ Link - 6FAM	MP - VIC	NJ Nei Li - VIC	NJ Link - VIC	MP - NED	NJ Nei Li - NED	NJ Link - NED	MP - PET	NJ Nei Li - PET	NJ Link - PET	6FAM	VIC	NED	PET
O. caespitosa	-	99	95	-	67	65	-	-	-	-	-	-	100	64	66.5	-
O. confertifolia	99	100	100	99	100	100	-	97	92	-	-	-	100	100	94.75	100
O. crosbyi	71	98	98	64	95	94	-	78	86	-	-	-	100	96.75	95.75	97.5
O. glandulosa	-	84	92	-	73	70	-	58	62	-	-	-	99	100	-	59.75
O. macrocarpa	-	-	-	-	-	-	-	-	-	-	-	-	-	-	-	-
O. macrocarpa subsp. calycina	-	56	61	-	68	58	-	61	-	-	-	-	100	94.75	76.6667	-
O. macrocarpa subsp. macrocarpa	75	100	100	75	100	100	-	93	91	-	-	-	99	100	99	-
O. macrophylla	-	-	-	-	-	-	-	-	-	-	-	-	-	79.25	-	-
O. macrophylla subsp. lactea	-	-	-	-	-	-	-	-	-	-	-	-	66	91.75	-	-
O. macrophylla subsp. macrophylla	-	-	-	-	-	-	-	-	-	-	-	-	92	100	62.5	-
O. modesta	100	100	100	95	100	100	98	100	100	-	80	79	100	100	99.75	100
O. remotifolia	82	99	100	-	95	96	-	95	91	-	82	76	100	100	94.75	94.75
O. sessilifolia	-	100	100	-	94	90	-	79	91	-	-	-	100	100	79.75	-
O. sessilifolia subsp. sessilifolia	-	-	-	-	-	-	-	-	-	-	-	-	-	-	-	-
O. sessilifolia subsp. splendida	-	-	-	-	-	-	-	-	-	-	-	-	-	-	-	-
O. simpsonii	75	100	100	-	-	-	-	58	58	-	59	-	100	75.5	93.25	89.25
O. spathulata	95	100	100	87	99	100	83	100	100	-	66	63	100	100	99.75	66.25
O. vulcanica	-	64	80	-	-	-	-	-	-	-	-	-	100	100	-	-
O. integrifolia (Tasmania)	100	100	100	100	100	100	93	93	94	85	95	99	100	96	100	100
	PAUP	TREECON	TREECON	PAUP	TREECON	TREECON	PAUP	TREECON	TREECON	PAUP	TREECON	TREECON	MrBayes	MrBayes	MrBayes	MrBayes
SPECIES RELATIONSHIPS	MP - 6FAM	NJ Nei Li - 6FAM	NJ Link - 6FAM	MP - VIC	NJ Nei Li - VIC	NJ Link - VIC	MP - NED	NJ Nei Li - NED	NJ Link - NED	MP - PET	NJ Nei Li - PET	NJ Link - PET	6FAM	VIC	NED	PET
large-leaved group	-	68	64	-	-	-	-	-	-	-	-	-	-	99	68.75	79.5
large-leaved group except O. macrocarpa subsp. macrocarpa	-	71	73	-	-	-	-	-	-	-	-	-	91	74.25	70	-
large-leaved group + O. sessilifolia	-	-	-	-	-	-	-	-	-	-	-	-	-	-	-	-
large-leaved group + O. sessilifolia + O. simpsonii	-	-	-	-	-	-	-	-	-	-	-	-	-	-	-	-
O. glandulosa + O. spathulata	63	99	100	-	-	-	-	-	-	-	-	-	95	-	-	-
O. glandulosa + O. spathulata + O. confertifolia	-	62	65	-	58	62	-	-	-	-	-	-	71.5	98	92.75	99.5
O. glandulosa + O. spathulata + O. confertifolia + O. modesta + O. integrifolia	-	-	-	-	-	-	-	-	-	-	-	-	-	-	-	-
O. remotifolia + O. modesta	-	-	-	-	-	-	-	-	-	-	-	-	-	-	-	-
O. modesta + O. integrifolia	-	-	-	-	-	-	-	-	-	-	-	58	-	-	-	-
O. sessilifolia 1 (8 individuals of subsp. sessilifolia)	-	63	69	-	93	88	-	61	66	-	53	53	99	53.3333	95.25	95.5
O. sessilifolia 2 (5 individuals of subsp. splendida + 4 individuals of subsp. sessilifolia)	-	70	74	-	95	85	-	62	66	-	-	-	100	100	96.75	96.75
O. caespitosa 1 (11 individuals, central South Island)	-	92	76	-	85	86	-	-	-	-	-	-	-	100	99.25	96.25
O. caespitosa 2 (16 individuals, Otago)	-	59	56	-	-	-	-	-	55	-	-	-	72.5	97.25	88.25	71
O. caespitsoa 3 (23 individuals, southern South Island + North Island)	-	-	-	-	-	-	-	-	-	-	-	-	-	-	-	59.5
O. caesputisa 1 + 3	-	-	-	-	57	56	-	-	-	-	-	-	66	-	-	61
