# Supplementary material for: Species delimitation and phylogeny of a New Zealand plant species radiation
Source: BMC Evol Biol. 2009 May 20;9:111. doi: 10.1186/1471-2148-9-111 (PMC2700801; doi:10.1186/1471-2148-9-111)
Supplement: Additional file 3 — Proportion of membership of each pre-defined population of New Zealand and Australian Ourisia in each of the clusters of the Structure analyses. A. K = 2 clusters, B. K = 3 clusters, C. K = 12 clusters. The highest proportion for each population is shown in bold underline, whereas populations with > 0.200 proportion in a second cluster is in bold italics. [file 1471-2148-9-111-S3.xls]

## Sheet: Additional File 3
Meudt et al. BMC Evolutionary Biology (2009)
Additional File 3. Proportion of membership of each pre-defined population of New Zealand Ourisia in each of the clusters of the Structure analyses. A. K = 2 clusters, B. K = 3 clusters, C. K = 12 clusters
The highest proportion for each population is shown in bold underline, whereas populations with >0.200 proportion in a second cluster is in bold italics.
A. K = 2						B. K = 3
Population	A priori species or subspecies	1	2	No. of indiv.		1	2	3	No. of indiv.
1	O. caespitosa	0.966	0.034	49		0.013	0.904	0.082	49
2	O. confertifolia	0.847	0.153	4		0.025	0.048	0.927	4
3	O. crosbyi	0.18	0.82	7		0.783	0.021	0.196	7
4	O. glandulosa	0.877	0.123	10		0.016	0.033	0.951	10
5	O. integrifolia	0.857	0.143	6		0.021	0.145	0.833	6
6	O. macrocarpa subsp. calycina	0.35	0.65	10		0.583	0.041	0.376	10
7	O. macrocarpa subsp. macrocarpa	0.263	0.737	11		0.578	0.01	0.412	11
8	O. macrophylla subsp. lactea	0.109	0.891	20		0.894	0.02	0.087	20
9	O. macrophylla subsp. macrophylla	0.057	0.943	16		0.958	0.013	0.029	16
10	O. modesta	0.931	0.069	7		0.013	0.02	0.967	7
11	O. remotifolia	0.853	0.147	12		0.018	0.009	0.972	12
12	O. sessilifolia subsp. sessilifolia	0.731	0.269	12		0.072	0.017	0.911	12
13	O. sessilifolia subsp. splendida	0.757	0.243	5		0.041	0.014	0.945	5
14	O. simpsonii	0.79	0.21	16		0.04	0.03	0.93	16
15	O. spathulata	0.793	0.207	3		0.059	0.069	0.872	3
16	O. vulcanica	0.183	0.817	5		0.767	0.024	0.209	5
C. K = 12
Population	A priori species or subspecies	1	2	3	4	5	6	7	8	9	10	11	12	No. of indiv.
1	O. caespitosa	0.007	0.002	0.585	0.002	0.002	0.003	0.001	0.001	0.002	0.29	0.1	0.004	49
2	O. confertifolia	0.005	0	0.001	0.002	0.002	0.001	0.001	0.001	0.006	0.001	0.757	0.224	4
3	O. crosbyi	0.014	0.01	0.001	0.206	0.004	0.001	0.001	0.514	0.002	0.005	0.24	0.001	7
4	O. glandulosa	0.014	0.002	0.011	0.003	0.007	0.006	0.003	0.002	0.001	0.002	0.057	0.894	10
5	O. integrifolia	0.005	0.001	0.002	0.001	0.857	0.001	0.003	0.001	0.001	0.002	0.127	0	6
6	O. macrocarpa subsp. calycina	0.799	0.002	0.003	0.006	0.003	0.004	0.004	0.022	0.002	0.002	0.147	0.008	10
7	O. macrocarpa subsp. macrocarpa	0.034	0.001	0.002	0.919	0.001	0.005	0.002	0.008	0.008	0.002	0.018	0.002	11
8	O. macrophylla subsp. lactea	0.031	0.004	0.002	0.003	0.003	0.002	0.001	0.803	0.001	0.002	0.145	0.002	20
9	O. macrophylla subsp. macrophylla	0.015	0.003	0.003	0.003	0.002	0.003	0.003	0.917	0.001	0.002	0.046	0.001	16
10	O. modesta	0.01	0.003	0.006	0.002	0.004	0.006	0.838	0.002	0.002	0.001	0.115	0.012	7
11	O. remotifolia	0.006	0.001	0.018	0.005	0.007	0.003	0.002	0.015	0.908	0.001	0.028	0.005	12
12	O. sessilifolia subsp. sessilifolia	0.012	0.004	0.003	0.007	0.005	0.941	0.001	0.004	0.001	0.004	0.015	0.003	12
13	O. sessilifolia subsp. splendida	0.004	0.001	0.001	0.001	0.001	0.908	0.001	0.002	0.002	0.001	0.076	0.001	5
14	O. simpsonii	0.007	0.83	0.003	0.002	0.003	0.002	0.001	0.003	0.002	0.003	0.143	0.001	16
15	O. spathulata	0.008	0.003	0.023	0.072	0.003	0.008	0.002	0.005	0.002	0.001	0.283	0.589	3
16	O. vulcanica	0.381	0.003	0.002	0.013	0.002	0.014	0.002	0.457	0.002	0.001	0.123	0.001	5
