# Supplementary material for: Species delimitation and phylogeny of a New Zealand plant species radiation
Source: BMC Evol Biol. 2009 May 20;9:111. doi: 10.1186/1471-2148-9-111 (PMC2700801; doi:10.1186/1471-2148-9-111)
Supplement: Additional file 4 — Voucher information for all individuals of Ourisia used in this study. Taxonomy follows Meudt [33]. [file 1471-2148-9-111-S4.xls]

## Sheet: Additional File 4
Meudt et al. BMC Evolutionary Biology (2009)
Additional File 4. Voucher information for all individuals of Ourisia used in this study. Taxonomy follows Meudt [36]. *Meudt et al. unpubl. data; **From Meudt & Simpson 2006
AFLP name	species	locality information	collector and number	voucher	GBSSI*	ITS GenBank**
cae_122a_Coro	Ourisia caespitosa	New Zealand, South Island, Otago, Coronet Skifield	Meudt & Bayly 122a	MPN 29514	yes
cae_124a_Bonp	Ourisia caespitosa	New Zealand, South Island, Otago, Mt Bonpland	Meudt & Bayly 124a	MPN 29521
cae_127a_BenL	Ourisia caespitosa	New Zealand, South Island, Otago, Ben Lomond	Meudt & Bayly 127a	MPN 29572		AY613114
cae_128a_BenL	Ourisia caespitosa	New Zealand, South Island, Otago, Ben Lomond	Meudt & Bayly 128a	MPN 29530
cae_137a_Cerb	Ourisia caespitosa	New Zealand, South Island, Otago, Mt Cerberus	Meudt & Bayly 137a	MPN 29560	yes
cae_167a_Temp	Ourisia caespitosa	New Zealand, South Island, Canterbury, Temple Basin Skifield	Meudt 167a	MPN 29676	yes
cae_1693_Treb	Ourisia caespitosa	New Zealand, South Island, Otago, Treble Cone	Bayly & Galloway 1693	MPN 30026	yes
cae_169a_Temp	Ourisia caespitosa	New Zealand, South Island, Canterbury, Temple Basin Skifield	Meudt 169a	MPN 29687
cae_1717a_Seba	Ourisia caespitosa	New Zealand, South Island, Canterbury, Sebastopol	Bayly & Sneddon 1717a	MPN 30030
cae_1740a_Wilb	Ourisia caespitosa	New Zealand, South Island, West Coast, Mt Wilberg	Bayly & Sneddon 1740a	MPN 30014	yes
cae_174a_Otir	Ourisia caespitosa	New Zealand, South Island, Canterbury, Otira	Meudt & Schäfer 174a	MPN 29705
cae_174b_Otir	Ourisia caespitosa	New Zealand, South Island, Canterbury, Otira	Meudt & Schäfer 174b	MPN 29706
cae_174c_Otir	Ourisia caespitosa	New Zealand, South Island, Canterbury, Otira	Meudt & Schäfer 174c	MPN 29707
cae_196a_Shri	Ourisia caespitosa	New Zealand, South Island, Otago, Mt Shrimpton	Meudt & Schäfer 196a	MPN 29769	yes
cae_201a_Shri	Ourisia caespitosa	New Zealand, South Island, Otago, Mt Shrimpton	Meudt & Schäfer 201a	MPN 29772
cae_204b_Home	Ourisia caespitosa	New Zealand, South Island, Southland, Homer Saddle	Meudt & López 204b	MPN 29886
cae_205a_Home	Ourisia caespitosa	New Zealand, South Island, Southland, Homer Saddle	Meudt & López 205a	MPN 29776
cae_211b_Rout	Ourisia caespitosa	New Zealand, South Island, Southland, Routeburn	Meudt & Schäfer 211b	MPN 29901	yes
cae_211c_Rout	Ourisia caespitosa	New Zealand, South Island, Southland, Routeburn	Meudt & Schäfer 211c	MPN 29902
cae_218a_Rout	Ourisia caespitosa	New Zealand, South Island, Southland, Routeburn	Meudt & Schäfer 218a	MPN 29787
cae_220a_StAr	Ourisia caespitosa	New Zealand, South Island, Nelson, St Arnaud	Meudt & Schäfer 220a	MPN 29789	yes	AY613115
cae_224a_Hold	Ourisia caespitosa	New Zealand, North Island, Wellington, Mt Holdsworth	Meudt, Havell, Lockhart, Schäfer 224a	MPN 29791	yes	AY613113
cae_224b_Hold	Ourisia caespitosa	New Zealand, North Island, Wellington, Mt Holdsworth	Meudt, Havell, Lockhart, Schäfer 224b	MPN 29930
cae_224c_Hold	Ourisia caespitosa	New Zealand, North Island, Wellington, Mt Holdsworth	Meudt, Havell, Lockhart, Schäfer 224c	MPN 29931
cae_229a_Angl	Ourisia caespitosa	New Zealand, Stewart Island, Mt Anglem	Meudt & Ganley 229a	MPN 29800	yes
cae_229b_Angl	Ourisia caespitosa	New Zealand, Stewart Island, Mt Anglem	Meudt & Ganley 229b	MPN 29947
cae_234a_Angl	Ourisia caespitosa	New Zealand, Stewart Island, Mt Anglem	Meudt & Ganley 234a	MPN 29804	yes
cae_234b_Angl	Ourisia caespitosa	New Zealand, Stewart Island, Mt Anglem	Meudt & Ganley 234b	MPN 29954
cae_234c_Angl	Ourisia caespitosa	New Zealand, Stewart Island, Mt Anglem	Meudt & Ganley 234c	MPN 29955
cae_234d1_Angl	Ourisia caespitosa	New Zealand, Stewart Island, Mt Anglem	Meudt & Ganley 234d1	MPN 29956
cae_246a_Ruap	Ourisia caespitosa	New Zealand, North Island, Manawatu-Wanganui, Mt Ruapehu	Meudt & López 246a	MPN 31857	yes
cae_248a_Ruap	Ourisia caespitosa	New Zealand, North Island, Manawatu-Wanganui, Mt Ruapehu	Meudt & López 248a	MPN 31859		AY613112
cae_9305_Whit	Ourisia caespitosa	New Zealand, South Island, Westland, Whitehorn Ridge	Glenny 9305	CHR 579827
cae_9744_Hanm	Ourisia caespitosa	New Zealand, South Island, Canterbury, Hanmer Range	Glenny 9744	MPN 32198
cae_DH_Fogg	Ourisia caespitosa	New Zealand, South Island, Canterbury, Foggy Peak	Havell s.n.	MPN 31868
cae_JB29_Coro	Ourisia caespitosa	New Zealand, South Island, Otago, Coronet Peak	Barkla s.n.	MPN 30019
cae_JB3_OldW	Ourisia caespitosa	New Zealand, South Island, Otago, Old Woman Range	Barkla s.n.	MPN 32876	yes
cae_JB_1-1_RP	Ourisia caespitosa	New Zealand, South Island, Otago, Rock and Pillar Range	Barkla s.n.	MPN 30022
cae_JB_Duns	Ourisia caespitosa	New Zealand, South Island, Otago, Dunstan Mts	Barkla s.n.	MPN 32201
cae_PH_AvalA	Ourisia caespitosa	New Zealand, South Island, Canterbury, Avalanche Peak	Heenan & Ford s.n.	MPN 32185
cae_PH_AvalB	Ourisia caespitosa	New Zealand, South Island, Canterbury, Avalanche Peak	Heenan & Ford s.n.	MPN 32183
cae_PH_TwinA	Ourisia caespitosa	New Zealand, South Island, Canterbury, Twin Stream	Heenan & Ford s.n.	MPN 32156
cae_SL_Braa11	Ourisia caespitosa	New Zealand, South Island, Southland, Braan Mts	Lake s.n.	MPN 32212	yes
cae_SL_Gert10	Ourisia caespitosa	New Zealand, South Island, Southland, Gertrude Saddle	Lake s.n.	MPN 32221
cae_SL_Glai4	Ourisia caespitosa	New Zealand, South Island, Southland, Glaisnock Cirque	Lake s.n.	MPN 34162
cae_SL_Hunt4	Ourisia caespitosa	New Zealand, South Island, Southland, Hunter Mountains	Lake s.n.	MPN 32165
cae_SL_Iris4	Ourisia caespitosa	New Zealand, South Island, Southland, Iris Burn	Lake s.n.	MPN 32234
cae_TRMP1	Ourisia caespitosa	New Zealand, South Island, Otago, Rock and Pillar Range	Maegli s.n.	MPN 30054	yes
cae_Th_Hect	Ourisia caespitosa	New Zealand, South Island, Otago, Hector Mountains	Thorsen s.n.	MPN 32203
con_SL_Gert2	Ourisia confertifolia	New Zealand, South Island, Southland, Gertrude Saddle	Lake s.n.	MPN 32229	yes	AY613120
con_SL_Gert6	Ourisia confertifolia	New Zealand, South Island, Southland, Gertrude Saddle	Lake s.n.	MPN 32225
con_SL_Tran6	Ourisia confertifolia	New Zealand, South Island, Southland, Transit Valley	Lake s.n.	MPN 32253	yes
con_SL_Tran7	Ourisia confertifolia	New Zealand, South Island, Southland, Transit Valley	Lake s.n.	MPN 32254
cro_191a_Alex	Ourisia crosbyi	New Zealand, South Island, West Coast, Alex Knob	Meudt & Schäfer 191a	MPN 29764	yes	AY613122
cro_192a_Alex	Ourisia crosbyi	New Zealand, South Island, West Coast, Alex Knob	Meudt & Schäfer 192a	MPN 29765
cro_194a_Haas	Ourisia crosbyi	New Zealand, South Island, West Coast, Haast Pass	Meudt & Schäfer 194a	MPN 29767	yes
cro_228b_Chri	Ourisia crosbyi	New Zealand, Stewart Island, Christmas Hut	Meudt & Ganley 228b	MPN 29945	yes
cro_237a_Rake	Ourisia crosbyi	New Zealand, Stewart Island, Rakeahua Valley	Meudt & Ganley 237a	MPN 29805	yes
cro_241c_Rake	Ourisia crosbyi	New Zealand, Stewart Island, Rakeahua Valley	Meudt, Ganley, Rance 241c	MPN 29970
cro_SL_OhoC2	Ourisia crosbyi	New Zealand, South Island, Southland, Oho Creek	Lake s.n.	MPN 34166
gla_120a_Rema	Ourisia glandulosa	New Zealand, South Island, Otago, The Remarkables	Meudt & Bayly 120a	MPN 29506	yes	AY613124
gla_1692_Treb	Ourisia glandulosa	New Zealand, South Island, Otago, Treble Cone	Bayly & Galloway 1692	MPN 30016	yes
gla_1712a_OldM	Ourisia glandulosa	New Zealand, South Island, Otago, Old Man Range	Bayly & Galloway 1712a	MPN 30012	yes
gla_BR_Eyre1	Ourisia glandulosa	New Zealand, South Island, Southland, Eyre Mts	Rance s.n.	MPN 32192
gla_BR_Eyre2	Ourisia glandulosa	New Zealand, South Island, Southland, Eyre Mts	Rance s.n.	MPN 32191
gla_JB_Coro	Ourisia glandulosa	New Zealand, South Island, Otago, Coronet Peak	Barkla s.n.	MPN 30020	yes
gla_JB_Matu	Ourisia glandulosa	New Zealand, South Island, Southland, W Matukituki	Barkla s.n.	MPN 31082
gla_JB_Pisa	Ourisia glandulosa	New Zealand, South Island, Otago, Pisa Range	Barkla s.n.	MPN 34169
gla_TMOR1	Ourisia glandulosa	New Zealand, South Island, Otago, Old Man Range	Maegli s.n.	MPN 30059	yes
gla_TMRPV	Ourisia glandulosa	New Zealand, South Island, Otago, Rock and Pillar Range	Maegli s.n.	MPN 30062	yes
int_AB1_Tas	Ourisia integrifolia	Australia, Tasmania, Mt Ossa	Buchanan 16379	MPN 32246	yes
int_AB2_Tas	Ourisia integrifolia	Australia, Tasmania, Mt Ossa	Buchanan 16380	MPN 32248
int_AB3_Tas	Ourisia integrifolia	Australia, Tasmania, Mt Wellington	Buchanan 16403	MPN 32247		AY613126
int_AB4_Tas	Ourisia integrifolia	Australia, Tasmania, Mt Wellington	Buchanan 16404	MPN 32249
int_AB5_Tas	Ourisia integrifolia	Australia, Tasmania, Mt Barrow	Buchanan 16420	MPN 32250	yes
int_AB6_Tas	Ourisia integrifolia	Australia, Tasmania, Mt Barrow	Buchanan 16420	MPN 32250
mcccal_156a_Lewi	Ourisia macrocarpa subsp. calycina	New Zealand, South Island, Canterbury, Lewis Pass (Klondyke)	Meudt & Schäfer 156a	MPN 29623	yes
mcccal_170a_Temp	Ourisia macrocarpa subsp. calycina	New Zealand, South Island, Canterbury, Temple Basin	Meudt 170a	MPN 29692	yes	AY613132
mcccal_1726b_Temp	Ourisia macrocarpa subsp. calycina	New Zealand, South Island, Canterbury, Temple Basin	Bayly & Sneddon 1726b	MPN 30036
mcccal_176a_Otir	Ourisia macrocarpa subsp. calycina	New Zealand, South Island, Canterbury, Otira Valley	Meudt & Schäfer 176a	MPN 29713	yes
mcccal_181c_Fren	Ourisia macrocarpa subsp. calycina	New Zealand, South Island, West Coast, Mt French	Meudt, Knightbridge, Schäfer 181c	MPN 29735	yes
mcccal_186a_Alex	Ourisia macrocarpa subsp. calycina	New Zealand, South Island, West Coast, Alex Knob	Meudt & Schäfer 186a	MPN 29758	yes
mcccal_9694_Miko	Ourisia macrocarpa subsp. calycina	New Zealand, South Island, West Coast, Dickie Spur	Glenny 9694	MPN 32196
mcccal_9730	Ourisia macrocarpa subsp. calycina	New Zealand, South Island, Canterbury, Waimakariri R	Glenny 9730	CHR 583400
mcccal_PK_Sewe	Ourisia macrocarpa subsp. calycina	New Zealand, South Island, Paparoa Range, Sewell Peak	Knightbridge s.n.	MPN 32186
mcccal_Th_Suga	Ourisia macrocarpa subsp. calycina	New Zealand, South Island, Southland, Sugarloaf Pass	Thorsen s.n.	MPN 32204
mccmcc_133a_Burn	Ourisia macrocarpa subsp. macrocarpa	New Zealand, South Island, Southland, Mt Burns	Meudt & Bayly 133a	MPN 29546
mccmcc_136a_Burn	Ourisia macrocarpa subsp. macrocarpa	New Zealand, South Island, Southland, Mt Burns	Meudt & Bayly 136a	MPN 29557	yes
mccmcc_206b_Home	Ourisia macrocarpa subsp. macrocarpa	New Zealand, South Island, Southland, Homer Saddle	Meudt, López, Schäfer 206b	MPN 29891
mccmcc_208a_Home	Ourisia macrocarpa subsp. macrocarpa	New Zealand, South Island, Southland, Homer Saddle	Meudt, López, Schäfer 208a	MPN 29780	yes
mccmcc_209a_Home	Ourisia macrocarpa subsp. macrocarpa	New Zealand, South Island, Southland, Homer Saddle	Meudt, López, Schäfer 209a	MPN 29781
mccmcc_210a_Rout	Ourisia macrocarpa subsp. macrocarpa	New Zealand, South Island, Southland, Routeburn	Meudt & Schäfer 210a	MPN 29782	yes
mccmcc_214a_Rout	Ourisia macrocarpa subsp. macrocarpa	New Zealand, South Island, Southland, Routeburn	Meudt & Schäfer 214a	MPN 29784
mccmcc_OMAR2	Ourisia macrocarpa subsp. macrocarpa	New Zealand; South Island, Southland, All Round Peak	Rance s.n.	MPN 30043	yes
mccmcc_OMMG1	Ourisia macrocarpa subsp. macrocarpa	New Zealand; South Island, Southland, Mt Grono	Dillon s.n.	MPN 30049	yes
mccmcc_SL_Gert15a	Ourisia macrocarpa subsp. macrocarpa	New Zealand, South Island, Southland, Gertrude Saddle	Lake s.n.	MPN 32217		AY613133
mccmcc_SL_Glai3	Ourisia macrocarpa subsp. macrocarpa	New Zealand, South Island, Southland, Glaisnock Cirque	Lake s.n.	MPN 34163
mcplac_13392_Sylv	Ourisia macrophylla subsp. lactea	New Zealand, South Island, Nelson, Lake Sylvester	EC 13392	AK 294893
mcplac_143a_Sylv	Ourisia macrophylla subsp. lactea	New Zealand, South Island, Nelson, Lake Sylvester	Meudt & Schäfer 143a	MPN 29587
mcplac_143b_Sylv	Ourisia macrophylla subsp. lactea	New Zealand, South Island, Nelson, Lake Sylvester	Meudt & Schäfer 143b	MPN 29588
mcplac_146a_Sylv	Ourisia macrophylla subsp. lactea	New Zealand, South Island, Nelson, Lake Sylvester	Meudt & Schäfer 146a	MPN 29597
mcplac_153b_Arth	Ourisia macrophylla subsp. lactea	New Zealand, South Island, Nelson, Mt Arthur	Meudt & Schäfer 153b	MPN 29613		AY613130
mcplac_158a_Klon	Ourisia macrophylla subsp. lactea	New Zealand, South Island, Canterbury, Lewis Pass (Klondyke)	Meudt & Schäfer 158a	MPN 29633
mcplac_159a_Lewi	Ourisia macrophylla subsp. lactea	New Zealand, South Island, Canterbury, Lewis Pass (Tops)	Meudt & Schäfer 159a	MPN 29637
mcplac_163a_Fole	Ourisia macrophylla subsp. lactea	New Zealand, South Island, Canterbury, Lewis Pass (Foley)	Meudt & López 163a	MPN 29659
mcplac_177a_Otir	Ourisia macrophylla subsp. lactea	New Zealand, South Island, Canterbury, Otira Valley	Meudt & Schäfer 177a	MPN 29717
mcplac_179a_Temp	Ourisia macrophylla subsp. lactea	New Zealand, South Island, Canterbury, Temple Basin Skifield	Meudt 179a	MPN 29725
mcplac_184a_Fren	Ourisia macrophylla subsp. lactea	New Zealand, South Island, West Coast, Mt French	Meudt & Schäfer 184a	MPN 29748	yes
mcplac_223b_StAr	Ourisia macrophylla subsp. lactea	New Zealand, South Island, Nelson, St Arnaud	Meudt & Schäfer 223b	MPN 29930		AY613131
mcplac_2502_Bank	Ourisia macrophylla subsp. lactea	New Zealand, South Island, Canterbury, Banks Peninsula	Garnock-Jones 2502	MPN 30015	yes
mcplac_9313_Ceda	Ourisia macrophylla subsp. lactea	New Zealand, South Island, Westland, Cedar Flats	Glenny 9313	CHR 579835
mcplac_9682_Doub	Ourisia macrophylla subsp. lactea	New Zealand, South Island, Canterbury, Doubtful River	Glenny 9682	MPN 31155
mcplac_9741_Hamn	Ourisia macrophylla subsp. lactea	New Zealand, South Island, Canterbury, Hanmer Range	Glenny 9741	MPN 32199
mcplac_9745b_Hanm	Ourisia macrophylla subsp. lactea	New Zealand, South Island, Canterbury, Hanmer Range	Glenny 9745b	MPN 32197
mcplac_NL1_Fyff	Ourisia macrophylla subsp. lactea	New Zealand, South Island, Canterbury, Mt Fyffe	Lorimer & Havell s.n.	AK 295319
mcplac_PK_Gunn	Ourisia macrophylla subsp. lactea	New Zealand; South Island, Nelson, Gunner	Knightbridge s.n.	MPN 32195
mcplac_PK_Opar	Ourisia macrophylla subsp. lactea	New Zealand; South Island, Nelson, Oparara Arch	Knightbridge s.n.	MPN 30064	yes
mcpmcp_103a_Apit	Ourisia macrophylla subsp. macrophylla	New Zealand, North Island, Manawatu-Wanganui, Apiti	Meudt, López, López 103a	MPN 28734	yes
mcpmcp_104b_Tong	Ourisia macrophylla subsp. macrophylla	New Zealand, North Island, Manawatu-Wanganui, Desert Road	Meudt, López, López, Schäfer 104b	MPN 28706		AY613135
mcpmcp_105a_Soda	Ourisia macrophylla subsp. macrophylla	New Zealand, North Island, Manawatu-Wanganui, Soda Springs	Meudt, López, López, Schäfer 105a	MPN 28708
mcpmcp_113b_Hwy47	Ourisia macrophylla subsp. macrophylla	New Zealand, North Island, Manawatu-Wanganui, Hwy 47	Meudt, López, López, Schäfer 113b	MPN 28732
mcpmcp_114b_Vero	Ourisia macrophylla subsp. macrophylla	New Zealand, North Island, Taranaki, Veronica Loop	Meudt, López, López, Schäfer 114b	MPN 29487		AY613134
mcpmcp_115a_Tara	Ourisia macrophylla subsp. macrophylla	New Zealand, North Island, Taranaki, Mt Taranaki	Meudt & Schäfer 115a	MPN 29489	yes	AY613119
mcpmcp_117a_Poua	Ourisia macrophylla subsp. macrophylla	New Zealand, North Island, Taranaki, Pouakai Range	Meudt & Schäfer 117a	MPN 29496
mcpmcp_118a_Fath	Ourisia macrophylla subsp. macrophylla	New Zealand, North Island, Taranaki, Fathoms Peak	Meudt & Schäfer 118a	MPN 29500
mcpmcp_119b_Daws	Ourisia macrophylla subsp. macrophylla	New Zealand, North Island, Taranaki, Dawson Falls	Meudt & Schäfer 119b	MPN 29504
mcpmcp_141a_Pane	Ourisia macrophylla subsp. macrophylla	New Zealand, North Island, Hawkes Bay, Panekirikiri	Meudt & Schäfer 141a	MPN 29580	yes
mcpmcp_142b_Pane	Ourisia macrophylla subsp. macrophylla	New Zealand, North Island, Hawkes Bay, Panekirikiri	Meudt & Schäfer 142b	MPN 29584
mcpmcp_225b_Hold	Ourisia macrophylla subsp. macrophylla	New Zealand; North Island, Wellington, Mt Holdsworth	Meudt, Lockhart, Havell, Schäfer 225b	MPN 29795		AY613129
mcpmcp_226b_Sunr	Ourisia macrophylla subsp. macrophylla	New Zealand, North Island, Manawatu-Wanganui, Sunrise Hut	Meudt, Lockhart, Havell, Schäfer, Thatte 226b	MPN 29941		AY613128
mcpmcp_4749_Waim	Ourisia macrophylla subsp. macrophylla	New Zealand, North Island, Manawatu-Wanganui, Waimarino River	Ogle & deLange 4749	MPN 29972
mcpmcp_AB1b_When	Ourisia macrophylla subsp. macrophylla	New Zealand, North Island, Manawatu-Wanganui, Whenuakura Plains	Brandon s.n.	MPN 29992
mcpmcp_DH_Taru	Ourisia macrophylla subsp. macrophylla	New Zealand, North Island, Hawkes Bay, Taruarau River	Havell s.n.	MPN 29985
mod_238a_Rake	Ourisia modesta	New Zealand, Stewart Island, Rakeahua Valley	Meudt, Ganley, Rance 238a	MPN 29806	yes
mod_239a_Rake	Ourisia modesta	New Zealand, Stewart Island, Rakeahua Valley	Meudt, Ganley, Rance 239a	MPN 29807
mod_240a_Rake	Ourisia modesta	New Zealand, Stewart Island, Rakeahua Valley	Meudt, Ganley, Rance 240a	MPN 29810	yes
mod_243a_Rake	Ourisia modesta	New Zealand, Stewart Island, Rakeahua Valley	Meudt, Ganley, Rance 243a	MPN 29809
mod_244a_Rake	Ourisia modesta	New Zealand, Stewart Island, Rakeahua Valley	Meudt, Ganley, Rance 244a	MPN 29812
mod_JB_Ruah	Ourisia modesta	New Zealand, cult. Percy's Reserve #9606.41, ex North Island, Manawatu-Wanganui, Ruahine Corner	Garnock-Jones 2386	TEX	yes	AY613138
mod_SC_Hope	Ourisia modesta	New Zealand, cult. Shannel Courtney, ex South Island, Nelson, Hope Valley	Meudt & López 79	TEX	yes	AY613137
rem_PH_SealA	Ourisia remotifolia	New Zealand, South Island, Canterbury, Sealy Range	Heenan & Ford s.n.	MPN 32145	yes
rem_PH_SealB	Ourisia remotifolia	New Zealand, South Island, Canterbury, Sealy Range	Heenan & Ford s.n.	MPN 32146
rem_PH_SealD	Ourisia remotifolia	New Zealand, South Island, Canterbury, Sealy Range	Heenan & Ford s.n.	MPN 32151
rem_SL_Braa12	Ourisia remotifolia	New Zealand, South Island, Southland, Braan Mts	Lake s.n.	MPN 32213
rem_SL_Gert1	Ourisia remotifolia	New Zealand, South Island, Southland, Gertrude Saddle	Lake s.n.	MPN 32230	yes	AY613143
rem_SL_Gert7	Ourisia remotifolia	New Zealand, South Island, Southland, Gertrude Saddle	Lake s.n.	MPN 32224
rem_SL_Gert8	Ourisia remotifolia	New Zealand, South Island, Southland, Gertrude Saddle	Lake s.n.	MPN 32223
rem_SL_Milf1a	Ourisia remotifolia	New Zealand, South Island, Southland, Milford	Lake s.n.	MPN 32157
rem_SL_Prin1	Ourisia remotifolia	New Zealand, South Island, Southland, Princess Mountains	Lake s.n.	MPN 32265
rem_SL_Prin2	Ourisia remotifolia	New Zealand, South Island, Southland, Princess Mountains	Lake s.n.	MPN 32263
rem_SL_Tran1	Ourisia remotifolia	New Zealand, South Island, Southland, Transit Valley	Lake s.n.	MPN 32255
rem_SL_Tran2	Ourisia remotifolia	New Zealand, South Island, Southland, Transit Valley	Lake s.n.	MPN 32256
sesses_129b_Burn	Ourisia sessilifolia subsp. sessilifolia	New Zealand, South Island, Southland, Mt Burns	Meudt & Bayly 129b	MPN 29535
sesses_1702a_Brew	Ourisia sessilifolia subsp. sessilifolia	New Zealand, South Island, Southland, Mt Brewster	Bayly & Galloway 1702a	MPN 30038	yes
sesses_1832_Home	Ourisia sessilifolia subsp. sessilifolia	New Zealand, South Island, Southland, Homer Saddle	Bayly & Sneddon 1832	MPN 29987	yes	AY613149
sesses_199a_Shri	Ourisia sessilifolia subsp. sessilifolia	New Zealand, South Island, Otago, Mt Shrimpton	Meudt & Schäfer 199a	MPN 29771
sesses_215a_Rout	Ourisia sessilifolia subsp. sessilifolia	New Zealand, South Island, Southland, Routeburn	Meudt & Schäfer 215a	MPN 29785	yes
sesses_215b_Rout	Ourisia sessilifolia subsp. sessilifolia	New Zealand, South Island, Southland, Routeburn	Meudt & Schäfer 215b	MPN 29911
sesses_232a_Angl	Ourisia sessilifolia subsp. sessilifolia	New Zealand, Stewart Island, Mt Anglem	Meudt & Ganley 232a	MPN 29802	yes
sesses_JB_WMat	Ourisia sessilifolia subsp. sessilifolia	New Zealand, South Island, Southland, West Matukituki	Barkla s.n.	MPN 31083
sesses_OSAR1	Ourisia sessilifolia subsp. sessilifolia	New Zealand, South Island, Southland, All Round Peak	Rance s.n.	MPN 30044	yes
sesses_OSMG1	Ourisia sessilifolia subsp. sessilifolia	New Zealand; South Island, Southland, Mt Grono	Dillon s.n.	MPN 30051
sesses_PN1_Cany	Ourisia sessilifolia subsp. sessilifolia	New Zealand, South Island, Otago, Canyon Creek	Novis s.n.	MPN 29994
sesses_SL_Hunt5	Ourisia sessilifolia subsp. sessilifolia	New Zealand, South Island, Southland, Hunter Mountains	Lake s.n.	MPN 32161
sesspl_PH_AvalB	Ourisia sessilifolia subsp. splendida	New Zealand, South Island, Canterbury, Avalanche Peak	Heenan & Ford s.n.	MPN 32178
sesspl_PH_SealA	Ourisia sessilifolia subsp. splendida	New Zealand, South Island, Canterbury, Sealy Range	Heenan & Ford s.n.	MPN 32149	yes	AY613150
sesspl_PH_TwinA	Ourisia sessilifolia subsp. splendida	New Zealand, South Island, Canterbury, Twin Stream	Heenan & Ford s.n.	MPN 32155	yes
sesspl_PH_TwinB	Ourisia sessilifolia subsp. splendida	New Zealand, South Island, Canterbury, Twin Stream	Heenan & Ford s.n.	MPN 32256
sesspl_PN4a_Lamb	Ourisia sessilifolia subsp. splendida	New Zealand, South Island, Canterbury, Lambert Icefall	Novis s.n.	MPN 31873
sim_145c_Sylv	Ourisia simpsonii	New Zealand, South Island, Nelson, Lake Sylvester	Meudt & Schäfer 145c	MPN 29593
sim_150a_Arth	Ourisia simpsonii	New Zealand; South Island, Nelson, Mt Arthur	Meudt & Schäfer 150a	MPN 29608	yes
sim_150b_Arth	Ourisia simpsonii	New Zealand; South Island, Nelson, Mt Arthur	Meudt & Schäfer 150b	MPN 29609
sim_150c_Arth	Ourisia simpsonii	New Zealand; South Island, Nelson, Mt Arthur	Meudt & Schäfer 150c	MPN 29610	yes
sim_157b_Klon	Ourisia simpsonii	New Zealand, South Island, Canterbury, Klondyke Track	Meudt & Schäfer 157b	MPN 29627
sim_160b_Fole	Ourisia simpsonii	New Zealand, South Island, Canterbury, Foley Track	Meudt & López 160b	MPN 29642		AY613151
sim_164?2a_Temp	Ourisia simpsonii	New Zealand, South Island, Canterbury, Temple Basin	Meudt 164-2a	MPN 29667
sim_172a_Otir	Ourisia simpsonii	New Zealand, South Island, Canterbury, Otira	Meudt & Schäfer 172a	MPN 29699
sim_180b_Fren	Ourisia simpsonii	New Zealand, South Island, West Coast, Mt French	Meudt, Knightbridge, Schäfer 180b	MPN 29730
sim_221b_StAr	Ourisia simpsonii	New Zealand, South Island, Nelson, St Arnaud	Meudt & Schäfer 221b	MPN 29927	yes
sim_9304_Whit	Ourisia simpsonii	New Zealand, South Island, Browning Range, Whitehorn Ridge	Glenny 9304	CHR 579826	yes
sim_9732_Waim	Ourisia simpsonii	New Zealand, South Island, Canterbury, Waimakariri River	Glenny 9732	CHR 483402
sim_PH_AvalA	Ourisia simpsonii	New Zealand, South Island, Canterbury, Avalanche Peak	Heenan & Ford s.n.	MPN 32179
sim_PK_Gunn	Ourisia simpsonii	New Zealand; South Island, Nelson, Gunner Downs	Knightbridge s.n.	MPN 32194
sim_PN3a_Pfei	Ourisia simpsonii	New Zealand, South Island, Canterbury, Pfeifer Creek	Novis s.n.	MPN 31871
sim_PN8b_Koka	Ourisia simpsonii	New Zealand, South Island, Canterbury, Kokatahi tops	Novis s.n.	MPN 32170
spa_138a_Cerb	Ourisia spathulata	New Zealand, South Island, Southland, Mt Cerberus	Meudt & Bayly 138a	MPN 29564	yes	AY613152
spa_JB_Eyre1	Ourisia spathulata	New Zealand, South Island, Southland, Eyre Mts	Barkla s.n.	MPN 32189
spa_JB_Eyre2	Ourisia spathulata	New Zealand, South Island, Southland, Eyre Mts	Barkla s.n.	MPN 32188
vul_108a_Tong	Ourisia vulcanica	New Zealand, North Island, Manawatu-Wanganui, Tongariro	Meudt, López, López, Schäfer 108a	MPN 28716	yes
vul_109a_Tong	Ourisia vulcanica	New Zealand, North Island, Manawatu-Wanganui, Tongariro	Meudt, López, López, Schäfer 109a	MPN 28719	yes	AY613153
vul_111b_TFal	Ourisia vulcanica	New Zealand, North Island, Manawatu-Wanganui, Taranaki Falls	Meudt, López, López, Schäfer 111b	MPN 28726
vul_112b_TFal	Ourisia vulcanica	New Zealand, North Island, Manawatu-Wanganui, Taranaki Falls	Meudt, López, López, Schäfer 112b	MPN 28729
vul_DH_Kaim	Ourisia vulcanica	New Zealand, North Island, Manawatu-Wanganui, Kaimanawa Mts	Havell, Carter, Lockhart s.n.	MPN 32244
